# Supplementary material for: Urethral Sphincter Length but Not Prostatic Apex Shape in Preoperative MRI Is Associated with Mid-Term Continence Rates after Radical Prostatectomy
Source: Diagnostics (Basel). 2022 Mar 13;12(3):701. doi: 10.3390/diagnostics12030701 (PMC8947169; doi:10.3390/diagnostics12030701)
Supplement: Supplementary file 1 [file diagnostics-12-00701-s001.zip]

Archive with 1 entries (1 files):
- diagnostics-1603413-supplementary.pdf
